# Supplementary material for: Epidemiological and genomic analysis of the dengue virus isolate from Jeddah, Saudi Arabia: Implications for future therapeutic development
Source: PLoS One. 2026 Jul 16;21(7):e0351649. doi: 10.1371/journal.pone.0351649 (PMC13375040; doi:10.1371/journal.pone.0351649)
Supplement: S1 Table — (XLSX) [file pone.0351649.s001.xlsx]

## Sheet: Sheet1
NO.	Gender (M/F)	Nationality	Having a previous history of dengue fever (Yes/No)	Date of onset of the illness	Serotype of the Dengue virus	The data collected in which quarter (Q1,Q2,Q3 and Q4)
1	Male	BANGLADESH	yes	2024-01-01	2	Q1
2	Male	INDIA	yes	2024-01-01	2	Q1
3	Male	BANGLADESH	yes	2024-01-02	2	Q1
4	Male	BANGLADESH	No	2024-01-02	2	Q1
5	Female	SAUDI	yes	2024-01-02	2	Q1
6	Female	SAUDI	yes	2024-01-03	2	Q1
7	Male	SAUDI	No	2024-01-03	2	Q1
8	Male	PAKISTAN	yes	2024-01-02	2	Q1
9	Male	EGYPT	No	2024-01-02	2	Q1
10	Male	SAUDI	No	2024-01-03	2	Q1
11	Male	BANGLADESH	No	2024-01-03	2	Q1
12	Male	EGYPT	No	2024-01-03	2	Q1
13	Female	SAUDI	No	2024-01-04	2	Q1
14	Male	YEMEN	yes	2024-01-04	2	Q1
15	Male	SAUDI	UNKNOWN	2024-01-03	2	Q1
16	Male	PAKISTAN	UNKNOWN	2024-01-05	2	Q1
17	Male	INDIA	UNKNOWN	2024-01-04	2	Q1
18	Female	SAUDI	UNKNOWN	2024-01-07	2	Q1
19	Male	PAKISTAN	UNKNOWN	2024-01-08	2	Q1
20	Male	TURKEY	No	2024-01-08	2	Q1
21	Male	EGYPT	No	2024-01-09	2	Q1
22	Male	UNKNOWN	yes	2024-01-09	2	Q1
23	Female	ETHIOPIA	yes	2024-01-08	2	Q1
24	Male	BANGLADESH	yes	2024-01-10	2	Q1
25	Female	SAUDI	No	2024-01-10	2	Q1
26	Male	SAUDI	yes	2024-01-10	2	Q1
27	Male	BANGLADESH	No	2024-01-14	2	Q1
28	Male	YEMEN	No	2024-01-15	2	Q1
29	Male	EGYPT	yes	2024-01-15	2	Q1
30	Male	EGYPT	yes	2021-01-16	2	Q1
31	Male	SOUTH AFRICA	No	2024-01-16	2	Q1
32	Male	SRILANKA	yes	2024-01-16	2	Q1
33	Male	UNKNOWN	yes	2024-01-17	2	Q1
34	Male	INDIA	No	18/01/2024	2	Q1
35	Male	BANGLADESH	yes	20/01/2024	2	Q1
36	Male	NEPAL	No	20/01/2024	2	Q1
37	Male	YEMAN	No	18/01/2024	2	Q1
38	MALE	BANGLADESH	yes	23/01/2024	2	Q1
39	Male	SUDAN	No	2024-01-23	2	Q1
40	Male	INDIA	yes	2024-01-28	2	Q1
41	Male	INDIA	yes	2024-01-27	2	Q1
42	MALE	EGYPT	No	2024-01-25	2	Q1
43	MALE	ETHIOPIA	yes	2024-01-25	2	Q1
44	Male	YEMEN	No	2024-01-27	2	Q1
45	Male	SAUDI	No	2024-01-28	2	Q1
46	Male	SUDAN	No	2024-01-29	2	Q1
47	Male	SAUDI	yes	2024-01-29	2	Q1
48	Male	SAUDI	No	2024-01-29	2	Q1
49	Female	YEMEN	No	2024-01-29	2	Q1
50	Male	SAUDI	No	2024-01-30	2	Q1
51	Male	SUDAN	yes	2024-01-29	1	Q1
52	Male	YEMEN	No	2024-01-29	2	Q1
53	MALE	SUDAN	No	2024-01-29	2	Q1
54	Male	INDIA	yes	2024-01-29	2	Q1
55	Male	SAUDI	yes	2024-01-31	2	Q1
56	Male	SAUDI	No	2024-02-01	2	Q1
57	MALE	UNKNOWN	No	2024-02-01	2	Q1
58	MALE	PAKISTAN	No	2024-02-03	2	Q1
59	MALE	JORDAN	No	2024-02-04	2	Q1
60	Female	SAUDI	yes	2024-05-02	2	Q1
61	Male	PAKISTAN	No	2024-05-02	2	Q1
62	Male	BANGLADESH	yes	2024-02-06	2	Q1
63	MALE	BANGLADESH	No	2024-02-07	2	Q1
64	MALE	INDIA	yes	2024-02-07	2	Q1
65	Male	INDIA	yes	2024-02-07	2	Q1
66	Female	SAUDI	yes	31/01/2024	2	Q1
67	Male	BANGLADESH	yes	30/01/2024	2	Q1
68	Male	INDIA	yes	2024-02-07	2	Q1
69	Female	BANGLADESH	yes	2024-02-07	2	Q1
70	Female	SAUDI	No	2024-02-09	2	Q1
71	Male	SAUDI	yes	2024-02-10	2	Q1
72	MALE	SAUDI	No	2024-02-11	2	Q1
73	Female	SAUDI	No	2024-02-12	2	Q1
74	Male	UNKNOWN	yes	2024-02-13	2	Q1
75	Male	SAUDI	No	2024-02-15	2	Q1
76	Male	SAUDI	No	2024-02-15	2	Q1
77	Male	BANGLADESH	No	20/2/2024	2	Q1
78	Male	UNKNOWN	No	2024-02-25	2	Q1
79	Male	YEMEN	yes	2024-02-28	2	Q1
80	Male	UNKNOWN	yes	2024-03-02	2	Q1
81	Male	UNKNOWN	No	2024-03-03	2	Q1
82	Male	PAKISTAN	yes	2024-03-05	2	Q1
83	Male	BANGLADESH	No	2024-03-05	2	Q1
84	Male	INDIA	No	2024-03-05	2	Q1
85	Male	PAKISTAN	No	2024-03-05	2	Q1
86	Male	BANGLADESH	yes	2024-03-09	2	Q1
87	Male	UNKNOWN	yes	2024-03-13	2	Q1
88	MALE	SAUDI	No	2024-03-17	2	Q1
89	MALE	SAUDI	No	2024-03-17	2	Q1
90	MALE	NEPAL	No	2024-03-17	2	Q1
91	FEMALE	BANGLADESH	yes	2024-03-17	2	Q1
92	MALE	PAKISTAN	No	2024-03-20	2	Q1
93	MALE	BANGLADESH	No	2024-03-19	2	Q1
94	MALE	PAKISTAN	yes	2024-03-19	2	Q1
95	MALE	PAKISTAN	yes	2024-03-23	2	Q1
96	MALE	UNKNOWN	No	2024-03-25	2	Q1
97	MALE	EGYPT	No	2024-04-01	3	Q2
98	MALE	PAKISTAN	No	31/03/2024	2	Q2
99	FEMALE	PHILIPPINES	No	2024-04-01	2	Q2
100	MALE	BANGLADESH	yes	2024-04-01	2	Q2
101	MALE	UNKNOWN	No	30/03/2024	2	Q2
102	MALE	PAKISTAN	yes	2024-04-15	2	Q2
103	MALE	EGYPT	No	2024-04-15	2	Q2
104	FEMALE	SAUDI	No	2024-04-15	3	Q2
105	MALE	PAKISTAN	No	2024-04-15	2	Q2
106	MALE	SAUDI	No	2024-04-16	2	Q2
107	MALE	SUDAN	No	2024-04-16	2	Q2
108	MALE	PAKISTAN	No	22/04/2024	2	Q2
109	MALE	SAUDI	No	2024-04-23	2	Q2
110	MALE	PAKISTAN	No	27/04/2024	2	Q2
111	MALE	PAKISTAN	No	27/04/2024	2	Q2
112	MALE	INDIA	UNKNOWN	28/04/2024	2	Q2
113	MALE	SAUDI	No	2024-05-04	2	Q2
114	MALE	SAUDI	No	2024-05-04	3	Q2
115	MALE	YEMEN	yes	2024-05-04	2	Q2
116	MALE	EGYPT	No	2024-05-04	2	Q2
117	MALE	EGYPT	UNKNOWN	2024-05-05	2	Q2
118	MALE	SAUDI	UNKNOWN	13/05/2024	3	Q2
119	MALE	EGYPT	UNKNOWN	13/05/2024	2	Q2
120	MALE	EGYPT	UNKNOWN	16/05/2024	2	Q2
121	MALE	UNKNOWN	yes	15/05/2024	2	Q2
122	MALE	PAKISTAN	UNKNOWN	16/05/2024	2	Q2
123	MALE	PAKISTAN	yes	15/05/2024	2	Q2
124	MALE	BANGLADESH	yes	2024-05-18	2	Q2
125	MALE	BANGLADESH	yes	2024-05-18	2	Q2
126	MALE	YEMEN	yes	2024-05-18	2	Q2
127	MALE	INDIA	No	2024-05-22	2	Q2
128	MALE	BANGLADESH	No	2024-05-22	2	Q2
129	MALE	BANGLADESH	yes	2024-05-22	2	Q2
130	MALE	SAUDI	UNKNOWN	2024-05-26	2	Q2
131	MALE	PAKISTAN	UNKNOWN	2024-05-25	2	Q2
132	MALE	BANGLADESH	UNKNOWN	2024-05-29	2	Q2
133	MALE	SYRIAN	UNKNOWN	2024-05-29	2	Q2
134	MALE	SAUDI	UNKNOWN	2024-05-30	2	Q2
135	MALE	SAUDI	UNKNOWN	2024-05-30	2	Q2
136	MALE	BANGLADESH	UNKNOWN	2024-05-29	2	Q2
137	MALE	PAKISTAN	UNKNOWN	2024-06-07	2	Q2
138	MALE	SAUDI	UNKNOWN	2024-06-11	3	Q2
139	MALE	PAKISTAN	UNKNOWN	13/06/2024	2	Q2
140	MALE	BANGLADESH	UNKNOWN	2024-06-18	2	Q2
141	MALE	INDIA	UNKNOWN	2024-06-18	2	Q2
142	MALE	SENEGAL	UNKNOWN	2024-06-17	2	Q2
143	MALE	YEMEN	UNKNOWN	2024-06-12	2	Q2
144	MALE	PAKISTAN	UNKNOWN	19/06/2024	2	Q2
145	MALE	BANGLADESH	UNKNOWN	19/06/2024	2	Q2
146	MALE	GAMBIA	UNKNOWN	2024-06-20	2	Q2
147	MALE	YEMEN	UNKNOWN	2024-06-22	2	Q2
148	MALE	ETHIOPIA	UNKNOWN	2024-06-23	2	Q2
149	MALE	SAUDI	UNKNOWN	2024-06-25	2	Q2
150	MALE	YEMEN	UNKNOWN	2024-06-26	2	Q2
151	MALE	INDIA	UNKNOWN	2024-06-27	2	Q2
152	FEMALE	BRAZIL	UNKNOWN	2024-06-27	2	Q2
153	MALE	PAKISTAN	UNKNOWN	30/06/2024	2	Q3
154	MALE	PAKISTAN	UNKNOWN	29/06/2024	2	Q3
155	MALE	BANGLADESH	UNKNOWN	2024-03-07	2	Q3
156	MALE	PAKISTAN	UNKNOWN	2024-04-07	2	Q3
157	MALE	BANGLADESH	UNKNOWN	2024-06-07	2	Q3
158	MALE	SAUDI	UNKNOWN	15/07/2024	2	Q3
159	FEMALE	INDIA	UNKNOWN	15/07/2024	2	Q3
160	FEMALE	SAUDI	UNKNOWN	24/07/2024	2	Q3
161	MALE	SAUDI	UNKNOWN	25/07/2024	2	Q3
162	MALE	YEMEN	UNKNOWN	2024-01-08	3	Q3
163	MALE	INDIA	UNKNOWN	2024-08-08	2	Q3
164	MALE	SAUDI	UNKNOWN	2024-08-08	1	Q3
165	FEMALE	EGYPT	UNKNOWN	2024-08-08	2	Q3
166	MALE	SAUDI	UNKNOWN	13/08/2024	2	Q3
167	MALE	SAUDI	UNKNOWN	18/08/2024	2	Q3
168	MALE	EGYPT	UNKNOWN	2024-03-07	2	Q3
169	FEMALE	INDONESIA	UNKNOWN	2024-02-09	3	Q3
170	MALE	BANGLADESH	UNKNOWN	2024-03-09	2	Q3
171	MALE	BANGLADESH	UNKNOWN	18/09/2024	2	Q3
172	MALE	SAUDI	UNKNOWN	24/09/2024	2	Q3
173	MALE	SAUDI	UNKNOWN	26/09/2024	2	Q3
174	MALE	EGYPT	UNKNOWN	29/09/2024	2	Q4
175	MALE	EGYPT	UNKNOWN	29/09/2024	2	Q4
176	MALE	EGYPT	UNKNOWN	29/09/2024	2	Q4
177	MALE	PAKISTAN	UNKNOWN	29/09/2024	2	Q4
178	MALE	SAUDI	UNKNOWN	29/09/2024	2	Q4
179	MALE	SAUDI	UNKNOWN	30/09/2024	2	Q4
180	MALE	SAUDI	UNKNOWN	30/09/2024	2	Q4
181	MALE	PAKISTAN	UNKNOWN	2024-01-10	2	Q4
182	MALE	YEMEN	UNKNOWN	06/10/204	2	Q4
183	MALE	UNKNOWN	UNKNOWN	06/10/204	2	Q4
184	MALE	EGYPT	UNKNOWN	06/10/204	2	Q4
185	MALE	SAUDI	UNKNOWN	06/10/204	2	Q4
186	Female	SAUDI	UNKNOWN	27/10/2024	2	Q4
187	MALE	PAKISTAN	UNKNOWN	26/10/2024	2	Q4
188	MALE	UNKNOWN	UNKNOWN	29/10/2024	2	Q4
189	MALE	PAKISTAN	UNKNOWN	28/10/2024	2	Q4
190	MALE	INDIA	UNKNOWN	2024-02-11	2	Q4
191	MALE	EGYPT	UNKNOWN	16/07/2024	2	Q3
192	MALE	YEMEN	UNKNOWN	21/04/2024	3	Q2
