# Supplementary material for: Epidemiological and genomic analysis of the dengue virus isolate from Jeddah, Saudi Arabia: Implications for future therapeutic development
Source: PLoS One. 2026 Jul 16;21(7):e0351649. doi: 10.1371/journal.pone.0351649 (PMC13375040; doi:10.1371/journal.pone.0351649)
Supplement: S2 Table — (CSV) [file pone.0351649.s002.CSV]

Description	Scientific Name	Max Score	Total Score	Query Cover	E value	Per. ident	Acc. Len	Accession
Dengue virus type 2 isolate NIH-PAK-08/2022 polyprotein (POLY) gene, complete cds; and sfRNA1 lncRNA gene, partial sequence	dengue virus type 2	19197	19197	98%	0	99.68	10497	OP811983.1
Dengue virus type 2 isolate G003 polyprotein (POLY) gene, complete cds; and sfRNA1 lncRNA gene, partial sequence	dengue virus type 2	11823	11823	61%	0	99.42	10686	PQ069807.1
Dengue virus type 2 isolate HNQY20180008, complete genome	dengue virus type 2	19318	19318	99%	0	99.37	10716	MK543448.1
Dengue virus type 2 isolate SG(EHI)D2/42870Y18, complete genome	dengue virus type 2	19309	19309	99%	0	99.36	10723	MW512485.1
Dengue virus type 2 isolate SG(EHI)D2/6133Y18 polyprotein (POLY) gene, complete cds; and sfRNA1 lncRNA gene, partial sequence	dengue virus type 2	19300	19300	99%	0	99.35	10686	MW512484.1
Dengue virus type 2 isolate DENV2NMB, complete genome	dengue virus type 2	19293	19293	99%	0	99.33	10723	MW186240.1
Dengue virus type 2 isolate G005 polyprotein (POLY) gene, complete cds; and sfRNA1 lncRNA gene, partial sequence	dengue virus type 2	19293	19293	99%	0	99.33	10706	PQ069809.1
Dengue virus type 2 isolate DENV2TSM, complete genome	dengue virus type 2	19287	19287	99%	0	99.32	10723	MW186239.1
Dengue virus type 2 isolate SG(EHI)D2/41002Y19, complete genome	dengue virus type 2	19278	19278	99%	0	99.32	10723	OP410990.1
Dengue virus type 2 isolate HNQY2018004, complete genome	dengue virus type 2	19283	19283	99%	0	99.31	10716	MK543479.1
Dengue virus type 2 isolate SG(EHI)D2/51858Y19, complete genome	dengue virus type 2	19272	19272	99%	0	99.31	10723	PV018436.1
Dengue virus 2 isolate GZ8H/2019098/2017/II polyprotein (POLY) gene, complete cds; and sfRNA1 lncRNA gene, partial sequence	dengue virus type 2	19270	19270	99%	0	99.3	10716	MW721470.1
Dengue virus type 2 isolate HNQY20180091, complete genome	dengue virus type 2	19267	19267	99%	0	99.3	10716	MK543450.1
Dengue virus type 2 isolate HNQY20180084, complete genome	dengue virus type 2	19274	19274	99%	0	99.29	10716	MK543449.1
Dengue virus 2 isolate GZ8H/29, complete genome	dengue virus type 2	19259	19259	99%	0	99.28	10677	MK783189.1
Dengue virus type 2 isolate HNQY2018005, complete genome	dengue virus type 2	19265	19265	99%	0	99.26	10716	MK543471.1
Dengue virus type 2 isolate DENV2-NIHPAK-129 polyprotein (POLY) gene, complete cds; and sfRNA1 lncRNA gene, partial sequence	dengue virus type 2	12576	12576	65%	0	99.24	10642	OR936752.1
Dengue virus type 2 isolate SG(EHI)D2/34054Y17, complete genome	dengue virus type 2	19211	19211	99%	0	99.2	10723	MW512475.1
Dengue virus type 2 isolate GZ17XN21274 polyprotein (POLY) gene, complete cds	dengue virus type 2	19027	19027	98%	0	99.19	10558	MK564481.1
Dengue virus type 2 isolate SG(EHI)D2/6407Y17, complete genome	dengue virus type 2	19195	19195	99%	0	99.17	10723	MW512474.1
Dengue virus type 2 isolate SG(EHI)D2/26393Y17, complete genome	dengue virus type 2	19189	19189	99%	0	99.16	10723	MW512476.1
Dengue virus type 2 isolate DENV1/NIHPAK-4/2024 polyprotein (POLY) gene, complete cds; and sfRNA1 lncRNA gene, partial sequence	dengue virus type 2	19130	19130	99%	0	99.14	10632	PQ533828.1
Dengue virus type 2 isolate DENV1/NIHPAK-3/2024 polyprotein (POLY) gene, complete cds; and sfRNA1 lncRNA gene, partial sequence	dengue virus type 2	19112	19112	99%	0	99.13	10625	PQ533827.1
Dengue virus type 2 isolate SG(EHI)D2/51293Y18, complete genome	dengue virus type 2	19156	19156	99%	0	99.11	10723	MW512481.1
Dengue virus type 2 isolate D2/Zhejiang/HZ33/2017, complete genome	dengue virus type 2	19152	19152	99%	0	99.1	10690	MH010629.1
Dengue virus type 2 isolate D2/China/GDzh/GD17040/2017, complete genome	dengue virus type 2	19150	19150	99%	0	99.1	10724	MH827554.1
Dengue virus type 2 isolate SG(EHI)D2/7537Y19, complete genome	dengue virus type 2	19150	19150	99%	0	99.1	10723	MW512494.1
Dengue virus type 2 isolate SG(EHI)D2/50047Y18, complete genome	dengue virus type 2	19149	19149	99%	0	99.1	10721	MW512488.1
Dengue virus type 2 isolate SG(EHI)D2/1897Y19, complete genome	dengue virus type 2	19145	19145	99%	0	99.09	10723	MW512493.1
Dengue virus type 2 isolate D17040, complete genome	dengue virus type 2	19139	19139	99%	0	99.08	10724	MN018360.1
Dengue virus type 2 isolate SG(EHI)D2/7344Y19, complete genome	dengue virus type 2	19137	19137	99%	0	99.08	10721	MW512497.1
Dengue virus type 2 isolate SG(EHI)D2/44357Y18, complete genome	dengue virus type 2	19132	19132	99%	0	99.07	10721	MW512486.1
Dengue virus 2 isolate GZ8H/219, complete genome	dengue virus type 2	19132	19132	99%	0	99.06	10683	MK783203.1
Dengue virus type 2 isolate DENV-2/CN/HZ19-681/2019 polyprotein (POLY) gene, complete cds; and sfRNA1 lncRNA gene, partial sequence	dengue virus type 2	19106	19106	99%	0	99.06	10658	OP684214.1
Dengue virus 2 isolate GZ8H/215, complete genome	dengue virus type 2	19067	19067	99%	0	99.06	10637	MK783202.1
Dengue virus type 2 isolate DENV1/NIHPAK-2/2024 polyprotein (POLY) gene, complete cds; and sfRNA1 lncRNA gene, partial sequence	dengue virus type 2	19134	19134	99%	0	99.05	10680	PQ533826.1
Dengue virus type 2 isolate SG(EHI)D2/3725Y19, complete genome	dengue virus type 2	19121	19121	99%	0	99.05	10721	MW512498.1
Dengue virus type 2 isolate SG(EHI)D2/33808Y16, complete genome	dengue virus type 2	19117	19117	99%	0	99.04	10723	MW512454.1
Dengue virus type 2 isolate SG(EHI)D2/35295Y18, complete genome	dengue virus type 2	19117	19117	99%	0	99.04	10723	MW512483.1
Dengue virus type 2 isolate SG(EHI)D2/52478Y18, complete genome	dengue virus type 2	19110	19110	99%	0	99.03	10721	MW512487.1
Dengue virus type 2 isolate SG(EHI)D2/42268Y14 polyprotein (POLY) gene, complete cds; and sfRNA1 lncRNA gene, partial sequence	dengue virus type 2	19001	19001	99%	0	99.03	10612	MW512419.1
Dengue virus type 2 isolate SG(EHI)D2/4238Y19, complete genome	dengue virus type 2	19104	19104	99%	0	99.02	10721	MW512496.1
Dengue virus type 2 isolate SG(EHI)D2/23307Y18, complete genome	dengue virus type 2	19097	19097	99%	0	99.02	10713	MW512482.1
Dengue virus type 2 isolate SG(EHI)D2/4005Y19 polyprotein (POLY) gene, complete cds; and sfRNA1 lncRNA gene, partial sequence	dengue virus type 2	19088	19088	99%	0	99	10690	MW512495.1
Dengue virus type 2 isolate D2/China/GDzh/GD17038/2017, complete genome	dengue virus type 2	19084	19084	99%	0	98.99	10724	MH827553.1
Dengue virus type 2 isolate DENV2_08020TH polyprotein (POLY) gene, complete cds; and sfRNA1 lncRNA gene, partial sequence	dengue virus type 2	19069	19069	99%	0	98.99	10651	PV344291.1
Dengue virus type 2 isolate DENV-2/CN/HZ18-216/2018 polyprotein (POLY) gene, complete cds; and sfRNA1 lncRNA gene, partial sequence	dengue virus type 2	19062	19062	99%	0	98.99	10679	OP684182.1
Dengue virus type 2 isolate DENV-2/CN/HZ19-599/2019 polyprotein (POLY) gene, complete cds; and sfRNA1 lncRNA gene, partial sequence	dengue virus type 2	19054	19054	99%	0	98.98	10658	OP684204.1
Dengue virus type 2 isolate DENV-2/CN/HZ19-643/2019 polyprotein (POLY) gene, complete cds; and sfRNA1 lncRNA gene, partial sequence	dengue virus type 2	19053	19053	99%	0	98.98	10657	OP684208.1
Dengue virus 2 isolate GZ8H/2019167/2019/II polyprotein (POLY) gene, complete cds; and sfRNA1 lncRNA gene, partial sequence	dengue virus type 2	19077	19077	99%	0	98.97	10683	MW720954.1
Dengue virus 2 isolate GZ8H/2019161/2019/II polyprotein (POLY) gene, complete cds; and sfRNA1 lncRNA gene, partial sequence	dengue virus type 2	19077	19077	99%	0	98.97	10690	MW720948.1
Dengue virus 2 isolate GZ8H/2019164/2019/II polyprotein (POLY) gene, complete cds; and sfRNA1 lncRNA gene, partial sequence	dengue virus type 2	19077	19077	99%	0	98.97	10682	MW720951.1
Dengue virus type 2 isolate D383 polyprotein (POLY) gene, complete cds; and sfRNA1 lncRNA gene, partial sequence	dengue virus type 2	19065	19065	99%	0	98.97	10658	PX701195.1
Dengue virus type 2 isolate DENV2_08396TH polyprotein (POLY) gene, complete cds; and sfRNA1 lncRNA gene, partial sequence	dengue virus type 2	19058	19058	99%	0	98.97	10651	PV344294.1
Dengue virus type 2 isolate DENV2_07641TH polyprotein (POLY) gene, complete cds; and sfRNA1 lncRNA gene, partial sequence	dengue virus type 2	18984	18984	99%	0	98.96	10610	PV344293.1
Dengue virus 2 isolate GZ8H/2019163/2019/II polyprotein (POLY) gene, complete cds; and sfRNA1 lncRNA gene, partial sequence	dengue virus type 2	19071	19071	99%	0	98.96	10681	MW720950.1
Dengue virus type 2 isolate guangzhou2019-4 polyprotein (POLY) gene, complete cds; and sfRNA1 lncRNA gene, complete sequence	dengue virus type 2	19071	19071	99%	0	98.96	10714	OK559627.1
Dengue virus 2 isolate GZ8H/2019187/2019/II polyprotein (POLY) gene, complete cds; and sfRNA1 lncRNA gene, complete sequence	dengue virus type 2	19071	19071	99%	0	98.96	10715	MW720957.1
Dengue virus 2 isolate GZ8H/2019166/2019/II polyprotein (POLY) gene, complete cds; and sfRNA1 lncRNA gene, partial sequence	dengue virus type 2	19071	19071	99%	0	98.96	10716	MW720953.1
MAG: Dengue virus type 2 isolate D2_RLH5 genomic sequence	dengue virus type 2	19071	19071	99%	0	98.96	10681	PV879535.1
Dengue virus type 2 isolate D17038, complete genome	dengue virus type 2	19062	19062	99%	0	98.95	10724	MN018359.1
Dengue virus 2 isolate GZ8H/2019158/2019/II polyprotein (POLY) gene, complete cds; and sfRNA1 lncRNA gene, partial sequence	dengue virus type 2	19065	19065	99%	0	98.95	10681	MW720945.1
Dengue virus type 2 isolate SG(EHI)D2/27383Y13, complete genome	dengue virus type 2	19054	19054	99%	0	98.94	10723	MW512396.1
Dengue virus 2 isolate GZ8H/2019162/2019/II polyprotein (POLY) gene, complete cds; and sfRNA1 lncRNA gene, partial sequence	dengue virus type 2	19054	19054	99%	0	98.93	10681	MW720949.1
Dengue virus 2 isolate D2_19XN15729 polyprotein (POLY) gene, complete cds; and sfRNA1 lncRNA gene, partial sequence	dengue virus type 2	19054	19054	99%	0	98.93	10672	ON908244.1
Dengue virus 2 isolate GZ8H/2019159/2019/II polyprotein (POLY) gene, complete cds; and sfRNA1 lncRNA gene, partial sequence	dengue virus type 2	19049	19049	99%	0	98.92	10698	MW720946.1
Dengue virus type 2 isolate D2/China/GDgz/GD17013/2017(Thailand), complete genome	dengue virus type 2	19040	19040	99%	0	98.91	10724	MH827546.1
Dengue virus 2 isolate GZ8H/2019160/2019/II polyprotein (POLY) gene, complete cds; and sfRNA1 lncRNA gene, partial sequence	dengue virus type 2	19040	19040	99%	0	98.91	10684	MW720947.1
Dengue virus type 2 isolate SG(EHI)D2/36915Y13, complete genome	dengue virus type 2	19040	19040	99%	0	98.91	10723	MW512393.1
Dengue virus type 2 isolate D17013, complete genome	dengue virus type 2	19034	19034	99%	0	98.9	10724	MN018344.1
Dengue virus type 2 isolate SG(EHI)D2/28876Y17, complete genome	dengue virus type 2	19034	19034	99%	0	98.9	10723	MW512473.1
Dengue virus type 2 isolate SG(EHI)D2/49117Y13, complete genome	dengue virus type 2	19034	19034	99%	0	98.9	10723	MW512395.1
Dengue virus type 2 isolate D2/China/GDzq/GD17024/2017(Malaysia), complete genome	dengue virus type 2	19028	19028	99%	0	98.89	10724	MH827547.1
Dengue virus type 2 isolate SG(EHI)D2/18944Y13, complete genome	dengue virus type 2	19028	19028	99%	0	98.89	10723	MW512389.1
Dengue virus type 2 isolate SG(EHI)D2/25506Y13, complete genome	dengue virus type 2	19028	19028	99%	0	98.89	10723	MW512398.1
Dengue virus type 2 isolate SG(EHI)D2/19386Y14, complete genome	dengue virus type 2	19027	19027	99%	0	98.89	10723	MW512422.1
Dengue virus type 2 isolate D17024, complete genome	dengue virus type 2	19023	19023	99%	0	98.88	10724	MN018361.1
Dengue virus type 2 isolate DV2C-TM19-26 polyprotein (POLY) gene, complete cds; and sfRNA1 lncRNA gene, complete sequence	dengue virus type 2	19019	19019	99%	0	98.87	10711	MZ636802.1
Dengue virus type 2 isolate SG(EHI)D2/26676Y13, complete genome	dengue virus type 2	19010	19010	99%	0	98.86	10723	MW512392.1
Dengue virus type 2 isolate DV2C-TM19-37 polyprotein (POLY) gene, complete cds; and sfRNA1 lncRNA gene, complete sequence	dengue virus type 2	19008	19008	99%	0	98.86	10711	MZ636803.1
Dengue virus type 2 isolate SG(EHI)D2/32479Y17, complete genome	dengue virus type 2	19006	19006	99%	0	98.86	10723	MW512472.1
Dengue virus type 2 isolate SG(EHI)D2/40520Y14 polyprotein (POLY) gene, complete cds; and sfRNA1 lncRNA gene, partial sequence	dengue virus type 2	19004	19004	99%	0	98.86	10685	MW512424.1
Dengue virus type 2 isolate SG(EHI)D2/39061Y14, complete genome	dengue virus type 2	19004	19004	99%	0	98.86	10723	MW512420.1
Dengue virus type 2 isolate 100-0670_2019-07-30 polyprotein (POLY) gene, complete cds; and sfRNA1 lncRNA gene, partial sequence	dengue virus type 2	19004	19004	99%	0	98.85	10697	OL412740.1
Dengue virus type 2 isolate SG(EHI)D2/26722Y14, complete genome	dengue virus type 2	19001	19001	99%	0	98.85	10723	MW512423.1
Dengue virus type 2 isolate SG(EHI)D2/23779Y14, complete genome	dengue virus type 2	18999	18999	99%	0	98.85	10723	MW512425.1
Dengue virus type 2 isolate D2/China/GDgz/GD17007/2017(Thailand), complete genome	dengue virus type 2	18997	18997	99%	0	98.84	10724	MH827552.1
Dengue virus type 2 isolate SG(EHI)D2/1488Y15, complete genome	dengue virus type 2	18995	18995	99%	0	98.84	10723	MW512437.1
Dengue virus type 2 isolate 109-0003_2019-07-24 polyprotein (POLY) gene, complete cds; and sfRNA1 lncRNA gene, partial sequence	dengue virus type 2	18992	18992	99%	0	98.84	10687	OL414730.1
Dengue virus type 2 isolate D17007, complete genome	dengue virus type 2	18992	18992	99%	0	98.83	10724	MN018343.1
Dengue virus type 2 isolate 100-0432_2019-06-28 polyprotein (POLY) gene, complete cds; and sfRNA1 lncRNA gene, partial sequence	dengue virus type 2	18993	18993	99%	0	98.83	10695	OL414759.1
Dengue virus 2 isolate MCL-21-H-10600 polyprotein (POLY) gene, complete cds; and sfRNA1 lncRNA gene, partial sequence	dengue virus type 2	18993	18993	99%	0	98.83	10677	OM639979.1
Dengue virus type 2 isolate SG(EHI)D2/47312Y14, complete genome	dengue virus type 2	18990	18990	99%	0	98.83	10723	MW512417.1
Dengue virus type 2 isolate SG(EHI)D2/38972Y14, complete genome	dengue virus type 2	18988	18988	99%	0	98.83	10723	MW512421.1
Dengue virus type 2 isolate SG(EHI)D2/44236Y14, complete genome	dengue virus type 2	18988	18988	99%	0	98.83	10723	MW512426.1
Dengue virus type 2 isolate SG(EHI)D2/50583Y13, complete genome	dengue virus type 2	18988	18988	99%	0	98.83	10723	MW512388.1
Dengue virus type 2 isolate 109-0039_2019-08-02 polyprotein (POLY) gene, complete cds; and sfRNA1 lncRNA gene, partial sequence	dengue virus type 2	18990	18990	99%	0	98.82	10695	OL414763.1
Dengue virus type 2 isolate SG(EHI)D2/2038Y19, complete genome	dengue virus type 2	18984	18984	99%	0	98.82	10723	MW512492.1
Dengue virus 2 isolate GZ8H/2019168/2019/II polyprotein (POLY) gene, complete cds; and sfRNA1 lncRNA gene, partial sequence	dengue virus type 2	18982	18982	99%	0	98.81	10680	MW720955.1
Dengue virus type 2 isolate DENV2_CDBT_TU_NP181, complete genome	dengue virus type 2	19006	19006	99%	0	98.81	10723	OR821724.1
