# Supplementary material for: Epidemiological and genomic analysis of the dengue virus isolate from Jeddah, Saudi Arabia: Implications for future therapeutic development
Source: PLoS One. 2026 Jul 16;21(7):e0351649. doi: 10.1371/journal.pone.0351649 (PMC13375040; doi:10.1371/journal.pone.0351649)
Supplement: S3 File — (ZIP) [file pone.0351649.s003.zip]

Archive with 2 entries (1 files):
- S3 File/
- S3 File/S3_File
